# Supplementary material for: Comparison of two cannulation methods for assessment of intracavernosal pressure in a rat model
Source: PLoS One. 2018 Feb 27;13(2):e0193543. doi: 10.1371/journal.pone.0193543 (PMC5828359; doi:10.1371/journal.pone.0193543)
Supplement: S1 File — (XLSX) [file pone.0193543.s006.xlsx]

## Sheet: Sheet1
													Mean	Standard deviation
Baseline ICP(mmHg)	normal	penile crus	17	20	17	18	17	17	13	17			17	1.92725
		penile shaft	20	15	21	17	15	15	14	17	19	13	16.6	2.67499
	castration	penile crus	14	21	15	16	18	13					16.1667	2.92689
		penile shaft	13	15	14	14	19	17	15	14	20	14	15.5	2.36878
													#DIV/0!	#DIV/0!
Mean maximum ICP(mmHg)	normal	penile crus	76	98	81	90	71	74	85	79			81.75	8.94028
		penile shaft	88	90	91	97	86	95	87	76	72	80	86.2	8.02496
	castration	penile crus	30	32	31	29	40	33					32.5	3.937
		penile shaft	28	32	37	27	28	30	32	31	26	27	29.8	3.32666
													#DIV/0!	#DIV/0!
Map(mmHg)	normal	penile crus	130	124	118	131	126	120	127	129			125.625	4.68851
		penile shaft	124	118	117	128	116	134	116	124	123	119	121.9	5.87745
	castration	penile crus	121	111	117	124	105	123					116.833	7.49444
		penile shaft	117	108	103	116	104	107	108	134	118	122	113.7	9.62693
													#DIV/0!	#DIV/0!
Icp/map	normal	penile crus	0.584615	0.790323	0.686441	0.687023	0.563492	0.616667	0.669291	0.612403			0.651282	0.0727338
		penile shaft	0.709677	0.762712	0.777778	0.757812	0.741379	0.708955	0.75	0.612903	0.585366	0.672269	0.707885	0.0654766
	castration	penile crus	0.247934	0.288288	0.264957	0.233871	0.380952	0.268293					0.280716	0.0524909
		penile shaft	0.239316	0.296296	0.359223	0.232759	0.269231	0.280374	0.296296	0.231343	0.220339	0.221311	0.264649	0.0445037
													#DIV/0!	#DIV/0!
AUC(mmHg-sec)	normal	penile crus	3981	3550	3861	3801	3452	3688	4120	3995			3806	230.765
		penile shaft	3545	3820	4281	4081	3901	3984	3926	3791	3950	3849	3912.8	192.476
	castration	penile crus	702	835	918	852	814	705					804.333	85.5165
		penile shaft	892	880	805	753	680	691	805	812	704	756	777.8	74.3652
Body weight(g)
1 week	normal	336	328	340	358	367	326	338	340	347	329	342	324	338	342	345	334	326	333	334	331	325	332	334	335	326	336.4	10.198
	castration	349	362	376	328	316	363	354	341	335	332	338	331	342	334	335	336	338	330	337	339	342	340	341	331	333	340.12	12.6007
4 weeks	normal	457	452	467	469	445	442	440	447	445	453	424	448	458	474	477	465	469	458	477	472	442	423	457	453	442	454.24	14.8781
	castration	406	415	419	405	411	409	417	411	400	407	401	403	401	431	382	408	395	420	407	404	409	416	401	403	402	407.32	9.50754
																											#DIV/0!	#DIV/0!
Success rate	penile shaft		20	0	0.02
	penile crus		14	6
